# Supplementary material for: Ulnar finger posture effect on a pinch strength
Source: PLoS One. 2025 Jun 3;20(6):e0325359. doi: 10.1371/journal.pone.0325359 (PMC12133165; doi:10.1371/journal.pone.0325359)
Supplement: S1 Data — (CSV) [file pone.0325359.s007.csv]

ID,Rater,Age,L.Q,Natural_posture[1:flex;2:ext],Sex[1:male;2:female],Height,Body_mass,Hand_length,Hand_width,Hand_span,Middle_finger_length,Hand_circumference,Flex_pulp_Rt_1,Flex_pulp_Rt_2,Flex_pulp_Rt_3,Flex_pulp_Lt_1,Flex_pulp_Lt_2,Flex_pulp_Lt_3,Ext_pulpRt_1,Ext_pulp_Rt_2,Ext_pulp_Rt_3,Ext_pulp_Lt_1,Ext_pulp_Lt_2,Ext_pulp_Lt_3
1,1,22,100,1,2,159,51,17.5,7.5,19,8.5,13.5,3.8,3.3,3.4,3.6,2.9,3.2,2.7,3.2,2.7,3.1,2.5,3.1
1,1,22,100,1,2,[,[,[,[,[,[,[,3.7,3,3.5,3,2.8,2.3,2.9,2.9,2.6,2.3,2.3,2.4
1,1,22,100,2,2,[,[,[,[,[,[,[,3.4,3.3,2.6,2,1.9,2.5,2.7,3,3,2.1,1.8,2.4
2,1,47,100,1,2,158,46,17,7,16,7.5,16,4.2,3.8,3.7,3.2,2.9,3.1,3,2.4,3.3,2.2,2,1.7
2,1,47,100,2,2,[,[,[,[,[,[,[,3.5,3.3,3,3.6,3.5,3.6,2.8,2.6,2.1,2,2,1.6
3,1,34,100,2,1,170,64,18,9,20.5,8,21,7.7,6.1,6.8,5.5,4.9,5.4,5.1,4.8,5.1,4.9,4.1,4.1
3,1,34,100,2,1,[,[,[,[,[,[,[,6.1,6,6.1,5.7,5.2,6.2,4.5,4.4,3.6,3.2,3.5,4.1
3,2,34,100,2,1,[,[,[,[,[,[,[,8.3,8.7,8,6.3,7.3,6.8,3.2,6,5,4.8,4.1,4.1
4,1,23,100,1,2,160,60.5,17,7.5,18,9,15.5,4,4.9,4.5,5.2,5.2,4.6,3.3,4.9,4.2,3.3,3.8,3
4,1,23,100,1,2,[,[,[,[,[,[,[,4.4,3.7,3.5,4.6,4.2,4.4,3.1,2.8,2.9,3.6,2.7,3.6
5,1,23,100,1,1,171,68,18.5,8.5,21,9,15.5,3.2,4.1,3.5,4.1,4.3,3.6,3.9,4.7,4.7,2.2,3.3,4.1
5,1,23,100,1,1,[,[,[,[,[,[,[,3.5,4.5,4.2,4.3,4.5,4,3.8,4.5,4.7,2.5,3,4.3
5,2,23,100,1,1,[,[,[,[,[,[,[,2.2,3.2,3.5,2.1,2.2,1.9,2.2,2.4,2.5,2,2.5,2.5
6,1,22,100,1,2,160,45,17,9.5,18,6.5,16,4.5,4.9,3.8,3.4,3.5,2.9,3.3,3.1,3.4,3.5,3.5,3.4
6,1,22,100,2,2,[,[,[,[,[,[,[,2.6,2.6,2.5,2.4,2.3,2.1,2.9,2.5,2.4,1.9,1.8,1.7
6,2,22,100,2,2,[,[,[,[,[,[,[,1.9,2.1,2.1,2,1.7,1.8,1.7,1.9,1.8,1.4,1.4,1.7
7,1,21,-89,1,2,165,48,16.5,7.5,18,9,13.5,3.3,3.6,3,4.6,4.2,4.2,2.4,2.5,2.2,3.4,4,3.1
7,1,21,-89,1,2,[,[,[,[,[,[,[,2.8,2.5,2.4,2.6,3.3,3,2.1,2.3,2.3,2,2.3,2
7,2,21,-89,2,2,[,[,[,[,[,[,[,2.5,2.5,2.3,2.3,2.5,2.5,1.8,1.5,1.6,1.2,1.4,1.5
8,1,22,100,1,2,166,51,17,7.5,20.5,8.5,17.5,5.4,3.3,3,4.8,5.2,4.5,2.8,2.7,2.9,4.5,4.3,4.1
9,1,37,100,1,1,171,68,18.5,8.5,21,9,15.5,5.6,5.2,4.2,4.4,4.9,5.1,2.9,3.8,2.7,3.6,4.5,3.7
9,1,37,100,1,1,[,[,[,[,[,[,[,6,6,6.2,5.6,5.4,5,3.5,4,3.5,3.9,6,4
10,1,41,100,1,1,166,62,17,8,19,7,18.5,4.8,4.8,5.2,5.4,4.8,6,4.1,3.8,3.6,3.4,3.8,4.2
10,1,41,100,,1,[,[,[,[,[,[,[,4,4.5,4.6,4.4,6.2,4.2,3.8,2.9,2.9,2.7,3,3
11,1,35,100,1,1,182,75,19,8.5,20,9,20.5,10,9.6,10.8,6,6.2,7.2,9.8,9.8,9.4,6.1,5.4,6
11,1,35,100,1,1,[,[,[,[,[,[,[,10,12.9,14.4,9.9,8.7,8.1,10.6,10.2,9.9,9.4,8.7,7.1
12,1,34,100,2,1,171,68,18.5,8.5,21,9,15.5,3.3,3.2,3.4,3.3,3.5,3.2,2.7,2.5,2.4,2.4,2.5,2.5
13,1,34,100,1,1,171,68,18.5,8.5,21,9,15.5,3.7,3.3,3.6,4.6,4.7,4,3.1,3.8,4,3.8,4,3.3
13,1,34,100,1,1,[,[,[,[,[,[,[,4.5,4,4.5,4.5,5.3,5.5,4,3.5,3.8,4,3.9,4.2
14,1,28,100,1,1,171,68,18.5,8.5,21,9,15.5,5.9,5.7,5,4.2,4.7,3.9,5.8,4.4,4.7,3.4,3.7,3.3
14,1,28,100,2,1,[,[,[,[,[,[,[,4.4,4.5,4.8,3,4.1,4,4.1,3.9,3.6,3.8,3.3,3.2
14,2,28,100,1,1,[,[,[,[,[,[,[,4.3,5.3,5.1,3.1,3.5,3.5,3.4,3.3,3.5,2.8,2.2,2.8
15,1,24,100,2,1,170,65,18,8.5,18,8.5,18,3.4,3.4,3.2,3.5,3.7,3.8,4.2,3.3,3.2,2.4,3,2.3
15,1,24,100,2,1,[,[,[,[,[,[,[,3,3.5,3.7,3.1,3.2,3.3,2.9,3,2.6,3.3,2.9,3
15,2,24,100,2,1,[,[,[,[,[,[,[,2.9,2.8,2.6,2.5,2.5,2.2,2,2.4,2.3,2.5,2.5,2.2
16,1,22,100,2,2,150,42,17,7.5,19.5,8,14,3.1,2.9,2.9,2.2,2.8,2.9,2.3,2.2,2.4,2.4,2.1,2.3
16,2,22,100,2,2,[,[,[,[,[,[,[,2.2,2.9,3.3,1.7,1.4,1.9,2.4,2,2.6,2.5,1.8,1.5
17,1,24,100,1,1,181,71,18.5,9,19.5,8,15.5,8.3,6.5,6.5,5.2,4.8,4.2,1.9,2.6,2.6,1.7,2,2.4
17,1,24,100,1,1,[,[,[,[,[,[,[,3.6,4.2,5.6,2.4,2.5,3.8,2.3,2.4,2.3,2,1.9,1.9
17,2,24,100,1,1,[,[,[,[,[,[,[,3.7,3.3,3.7,2.5,3.4,4.1,1.5,1.8,2.2,2.5,1.2,2.2
18,1,24,100,1,2,160,55,16,7.5,16,7.5,18,3.8,3.2,3.7,3.8,2.9,3.2,3.5,3,3,3.2,2.7,2.9
18,1,24,100,1,2,[,[,[,[,[,[,[,4.1,4,4,4,4.3,3.7,3.8,3,2.1,2.9,2.5,2.8
18,2,24,100,1,2,[,[,[,[,[,[,[,3.6,3.5,3.3,2.7,3.3,2.8,2.9,2.7,2.4,2.3,2.7,2
19,1,23,100,1,1,161,65,19,9,20,10,14.5,5.8,5.7,4.9,5.3,3.9,4.4,4.8,4.4,4.7,4,3.1,2.7
19,1,23,100,1,1,[,[,[,[,[,[,[,3.9,4,4.7,5,4.5,4.5,3.6,3.6,4.1,3.3.,3.3,3.5
19,2,23,100,2,1,[,[,[,[,[,[,[,4.1,3.6,4.1,3.4,3.5,3.6,3.5,3.5,4.1,3.1,3.5,3.1
20,1,22,100,1,2,155,46,16,7.5,17.5,8,15,3.5,3,2.5,2.9,2.9,2.5,2.2,2.1,1.8,1.5,1.3,1.5
20,2,22,100,1,2,[,[,[,[,[,[,[,3.7,3.8,3.8,3.1,4.1,3.5,2.3,2.3,2.3,1.6,1.7,1.4
21,1,23,100,1,1,165,78,18.5,8,20.5,9,13,4.3,5.3,3.3,3.5,3.3,3.2,2.4,2.6,2.9,2.3,2.1,2
21,1,23,100,1,1,[,[,[,[,[,[,[,5,5.3,5,4.1,4.5,5,3,3.8,3.4,2.6,2.1,2.1
21,2,23,100,2,1,[,[,[,[,[,[,[,2,2.7,2.7,2.2,2.6,2.4,2.6,3.2,3.1,2.1,2.9,2.4
22,1,37,100,2,1,184,70,19,8.5,20,9,20.5,4.4,4.4,5.2,3.3,3.6,3.2,4.2,5,4.4,3.5,3.3,0
22,1,37,100,2,1,[,[,[,[,[,[,[,3.6,3.3,3.6,2.9,2.4,3,4.5,4.2,4.9,3.1,2.6,2.3
22,2,37,100,2,1,[,[,[,[,[,[,[,3.5,3.2,3.3,2.4,2.3,2.5,3.6,3.9,3.9,2.9,3.2,2.8
23,1,25,100,1,1,171,68,18.5,8.5,21,9,15.5,9,8.9,8.3,7.6,8.8,8.7,5.4,4,5.9,5.9,3.4,2.9
23,1,25,100,1,1,[,[,[,[,[,[,[,10.2,9.9,9.3,8.6,9.6,9.6,6.4,5.2,7,6.5,4.4,4.5
23,2,25,100,1,1,[,[,[,[,[,[,[,7.1,4,6.7,7.8,7.4,6.2,4.1,3.5,3.4,5.7,5.3,3.3
24,1,22,100,2,2,163,49,16.5,7,18,8.5,14.5,3.7,2.5,3.9,2.6,2.6,3.2,3.3,3.7,2.2,2.4,2,1.6
24,2,22,100,2,2,[,[,[,[,[,[,[,3.4,3.3,2.6,2,1.9,2.5,2.7,3,3,2.1,1.8,2.4
25,1,44,-100,2,1,172,65,18,7.5,20.5,8,19.5,5.5,5.5,6.2,5.2,5,7.3,5.2,4.6,3.8,4.2,4.2,4.6
26,1,54,100,1,2,155,57,17,7,18,7,19,4.9,4.7,4.8,5,5.3,5.2,5.2,4,3.1,3.4,2.8,2.7
27,1,50,100,2,2,160,45,16.5,7.5,19.5,7,18,1.5,1.8,2.1,1.6,2.1,2.2,1.3,2,1.8,1.2,1.7,1.7
28,1,43,100,2,2,160,46,16.5,7.5,18,7.5,18,2.9,2.9,2.7,2.7,3.4,3.2,3.1,2.9,2,3.1,2.5,2.4
29,1,31,100,2,1,169,60,17.5,7.5,19,7.5,19,2.8,3.3,2.6,4,3.6,3.7,3.5,2.3,2.1,4.1,3.7,4.2
30,1,58,100,1,2,160,48,17.5,8,19,7.5,18,4.9,5.4,4.4,5.7,5.8,4.3,2.6,2.6,2.6,1.8,2.4,2.4
31,1,71,100,1,1,173,64,19,9,20,8,19,4.6,4.5,5.7,4.9,4.8,4,4.6,3.8,3.5,2.4,2.6,2.8
32,1,65,100,2,1,174,80,18,9,20,7,21,4.6,4.1,5.1,4.1,4.8,3.8,3.2,2.9,3,4.8,4.4,4.1
33,1,38,100,1,1,179,78,19.5,8.5,20.5,9,22.5,7.6,8.6,9.1,8.5,9.3,7.1,3.6,3.8,3.7,4.6,3.8,2.8
33,1,38,100,1,1,[,[,[,[,[,[,[,8,9,9.2,8.7,9,8.5,4.5,4,3.7,4.5,4,4.2
,,,,,,,,,,,,,,,,,,,,,,,,
,,,,,,,,,,,,,,,,,,,,,,,,
,,,,,,,,,,,,,,,,,,,,,,,,
,,,,,,,,,,,,,,,,,,,,,,,,
